# Supplementary material for: Germ Granule Evolution Provides Mechanistic Insight into Drosophila Germline Development
Source: Mol Biol Evol. 2023 Aug 1;40(8):msad174. doi: 10.1093/molbev/msad174 (PMC10414811; doi:10.1093/molbev/msad174)
Supplement: msad174_Supplementary_Data [file msad174_supplementary_data.zip]

Archive with 4 entries (4 files):
- movie_2_pse_animated_census.gif
- movie_3_neb_animated_census.gif
- Doyle_et_al_2023_Supplement.pdf
- movie_1_virilis_animated_census.gif
